# Supplementary material for: MiR674 inhibits the neuraminidase-stimulated immune response on dendritic cells via down-regulated Mbnl3
Source: Oncotarget. 2016 Jun 6;7(31):48978–94. doi: 10.18632/oncotarget.9832 (PMC5226485; doi:10.18632/oncotarget.9832)
Supplement: Supplementary file 2 [file oncotarget-07-48978-s002.xls]

## Sheet: Sheet1
Sample Name	Ct（GAPDH）		Sample Name	Ct（NA）		Sample Name	Ct(HA)		Sample Name	Ct(NP)		Sample Name	Ct（M2）
blank	19.0074		blank	29.9396		blank	Undetermined		blank	Undetermined		blank	Undetermined
blank	19.097		blank	34.1505		blank	Undetermined		blank	Undetermined		blank	Undetermined
blank	18.9188		blank	32.7966		blank	Undetermined		blank	Undetermined		blank	Undetermined
blank	19.2778		blank	30.9509		blank	Undetermined		blank	Undetermined		blank	Undetermined
pcDNA3.1	18.4888		pcDNA3.1	33.4412		pcDNA3.1	Undetermined		pcDNA3.1	Undetermined		pcDNA3.1	36.9018
pcDNA3.1	18.8485		pcDNA3.1	33.9187		pcDNA3.1	Undetermined		pcDNA3.1	Undetermined		pcDNA3.1	Undetermined
pcDNA3.1	19.0321		pcDNA3.1	32.9626		pcDNA3.1	Undetermined		pcDNA3.1	Undetermined		pcDNA3.1	Undetermined
pcDNA3.1	18.953		pcDNA3.1	30.8137		pcDNA3.1	Undetermined		pcDNA3.1	Undetermined		pcDNA3.1	Undetermined
NA	18.8456		NA	20.4582		HA	19.889		NP	20.2697		M2	19.2325
NA	18.835		NA	20.5203		HA	20.0755		NP	20.1872		M2	19.4168
NA	18.6943		NA	20.8211		HA	20.3474		NP	20.6724		M2	19.5425
NA	18.8292		NA	20.6313		HA	18.2447		NP	19.9265		M2	19.3056
HA	19.9306
HA	20.0027
HA	20.0619
HA	19.9542
NP	19.4845
NP	19.5783
NP	19.5298
NP	19.6153
M2	19.8898
M2	20.4435
M2	20.1824
M2	20.0905
